# Supplementary material for: In Vitro Characterization of Inhibitors for Lung A549 and Leukemia K562 Cell Lines from Fungal Transformation of Arecoline Supported by In Silico Docking to M3-mAChR and ADME Prediction
Source: Pharmaceuticals (Basel). 2022 Sep 21;15(10):1171. doi: 10.3390/ph15101171 (PMC9609924; doi:10.3390/ph15101171)
Supplement: Supplementary file 1 [file pharmaceuticals-15-01171-s001.zip]

Archive with 1 entries (1 files):
- pharmaceuticals-1890429-supplementary.pdf
